# Supplementary material for: Gold-Nanorod-Assisted Live Cell Nuclear Imaging Based on Near-Infrared II Dark-Field Microscopy
Source: Biology (Basel). 2023 Oct 31;12(11):1391. doi: 10.3390/biology12111391 (PMC10669354; doi:10.3390/biology12111391)
Supplement: Supplementary file 1 [file biology-12-01391-s001.zip]

Archive with 1 entries (1 files):
- biology-2658579-supplementary.pdf
